# Supplementary material for: Causes of death and comorbidities in hospitalized patients with COVID-19
Source: Sci Rep. 2021 Feb 19;11:4263. doi: 10.1038/s41598-021-82862-5 (PMC7895917; doi:10.1038/s41598-021-82862-5)
Supplement: Supplementary file 1 — Supplementary Table S1. [file 41598_2021_82862_MOESM1_ESM.xlsx]

## Sheet: Tabelle1
Patient number	Age	Gender	Bacterial infection/ infectious pathogens (day detected)	Antibiotics/ Antifungals (interval of days from hospitalization)	Anticoagulation	Long-term medication	Intermediate medication (during hospitality)
1	54	male	No pathogen identificication in blood culture, urine culture or tracheobronchial secretion	Vancomycin + Meropenem d0 -d5 Vancomycin + Cefepim d5 - d6 Cotrimoxazol d3 - d6 Anidulafungin d4 - d6	Heparin (therapeutic)	HIV: Ritonavir, Darunavir, Emtricitabin/Tenofovir Alafenamid Olanzapin Esomeprazol Novalgin	n/a
2	62	male	No pathogen identification in blood and urine culture (specific pathogens tested: Legionella, Strep. Pneumoniae)	Ampicillin/Sulbactam + Clarithromycin d0 - not specified Unacid/Klacid d5 - d15 Meropenem + Vancomycin d15	Nadroparin	Fentanyl Morphin sulfat Metformin Glyceroltrinitrat	Ramipril Ipratropiumbromid Salbutamol Amlodipin Pantoprazol
3	45	female	Staph. Aureus in tracheobronchial secretion (d5, d6)	Piperacillin/Tazobactam d5 Piperacillin/Tazobactam + Vancomycin - not specified	n/a	n/a	Diuretics Catecholamins
4	71	male	Pseudomonas aeruginosa in blood cultures (d19) Pseudomonas aeruginosa in tracheobronchial secretion (d19, d17) Pseudomonas aeruginosa in urine cultures (d19)	Ampicillin/Sulbactam + Clarithromycin d0 - d6 Piperacillin/Tazobactam d6 - not specified Vancomycin d15 - d21 Meropenem + Anidulafungin d19 - d21	n/a	PRN medication for asthma Valsartan	Amiodarone d6 Hydrocortisone d19 - d21
5	79	female	No pathogen identification in blood cultures	Piperacillin/Tazobactam d0 - d4 Vancomycin + Ciprofloxacin d4 - d6	n/a	n/a	Catecholamins + Vasopressin Amiodarone Hydrocortisone 08.04.2020 - 09.04.2020
6	90	female	n/a	n/a	Rivaroxaban	Spiolto Respimat Risperidon Metoprolol Torasemid Pantoprazol	Morphine
7	79	male	Staph. epidermidis in blood cultures (d4) C. parapsilosis in urine cultures (d19)	Cefotaxim d6 Clarithromycin d4 - d6 Piperacillin/Tazobactam d7 - d15 Vancomycin d7 - d8 Linezolid d9 -d15 Fluconazol d20 Meropenem d20 Ciprofloxacin d20 Vancomycin d20	Heparin (LMWH) Heparin (therapeutic) d10 - not specified HIT-II d18 change to Argatroban	No data available	Midazolam + Sufentanil + Cisatracurium Noradrenalin not specified - d7 Metoprolol Hydrocortisone around d20 Hydroxychloroquine before d4 (ceased due to tachyarrhythmia) Pantoprazol
8	79	female	No pathogen identification in blood cultures, stool, pleural fluid	Piperacillin/Tazobactam d3 - d16 Levofloxacin d3 - d16	Heparin (LMWH)	ASS Bisoprolol Atorvastatin Sitagliptin Prednison (5 mg; rheumatoid arthritis) Pantoprazol Leflunomid (rheumatoid arthritis) Colecalciferol	Clopidogrel 75mg (suspected TIA)
9	68	male	Candida albicans in blood cultures (d20)	Ampicillin/Sulbactam + Clarithromycin d0 - d2 Meropenem d2 - d20 Linezolid d7 - d20 Piperacillin/Tazobactam + Tobramycin + Vancomycin not specified - d20 Caspofungin + Ambisome d18 - d20	Heparin (therapeutic) d2 - d20	n/a	Propofol + Sufentanil Dexmeditomedin + Lormetazepam Esketamin Noradrenaline
10	61	male	Herpes simplex in serum samples Candida albicans in tracheobronchial secretion (d13)	Ampicillin/Sulbactam d1 - not specified Piperacillin/Tazobactam d1 - not specified Vancomycin + Clarithromycin probably d6 - not specified Caspofungin + Meropenem + Aciclovir d13 - d14	Heparin (UFH) Argatroban	n/a	Norepinephrin + Argipressin Hydrocortisone probably d6 - not specified Amiodarone Levosimendan
11	68	female	Staph. epidermidis in blood cultures (d25) Pseudomonas aeruginosa + E. faecium + Candida tropicalis in urine cultures	Vancomycin + Piperacillin/Tazobactam + Ciprofloxacin + Fluconazol d28 - d29 Meropenem + Vancomycin + Linezolid + Anidulafungin d29 - d26	n/a	Bisoprolol Nexium Citalopram L-Thyroxin Xipamid	Catecholamins
12	68	male	HIV (cART therapy duration 24 years )	n/a	n/a	HIV: Cotrimoxazol , Raltegravir, Darunavir, Ritonavir Darbepoetin ASS Atorvastatin Fenoterol Ferrosanol Metoprololsuccinat Tamsulosin Torasemid Vigantol	Morphine Salbutamol Catecholamins Erythrocyte substitution
13	76	male	No pathogen identification	Empiric antimicrobial therapy (not specified)	n/a	n/a	n/a
14	56	female	No pathogen identificication in blood and urine cultures, pleural fluid, tracheobronchial secretion	Piperacillin/Tazobactam d6 - d13 Clarithromycin d7 - d7 Vancomycin d7 - d10 Anidulafungin d8 - d12 Piperacillin/Tazobactam d18 - d22 Vancomycin d18 - d24 Anidulafungin d18 - d24 Meropenem d22 - d24 Tobramycin d22 - d24	n/a	n/a	Propofol + Sufentanil + Ketamin + Midazolam Rocuronium Dexmedetomidin + Pipamperon
15	92	male	Pseudomonas aeruginosa in urine cultures (d17) Staph. Aureus in tracheobronchial secretion (d1)	Ceftriaxon d1 - d3 Ceftriaxon d11 - d16 Piperacillin/Tazobactam d16 - d20 Meropenem d20 - d24 Amphotericin B d1 - not specified	Edoxaban	Amlodipin Memantin Metamizol Pantoprazol	Pipamperon Sodium, Potassium
16	62	male	E. coli in blood and urine cultures (d13)	Meropenem d12 - d13 Piperacillin/Tazobactam d13 - d20	n/a	ASS Atorvastatin Folsäure Pantoptazol Torasemid Ramipril Levodopa Citalopram Baclofen Dutasterid + Tamsulosin	Noradrenaline Morphine
17	67	female	Klebsiella pneumoniae, yeast in tracheobronchial secretion (low amounts d15) Yeast in urine cultures (d14) Klebsiella pneumoniae in blood cultures (d13) E. coli in urine cultures (d12) Klebsiella pneumoniae + Staph. Aureus + yeast in tracheobronchial secretion (d2) Staph. Warneri in blood cultures (d2)	Piperacillin/Tazobactam d2 – d9 Meropenem d11 – d16 Vancomycin d11 – d16	n/a	n/a	Catecholamins Amiodarone
18	81	male	No pathogen identificication in blood cultures	Piperacillin/Tazobactam probably d0 - not specified	Heparin	Allopurinol ASS L-Thyroxin Vigantoletten Metformin Simvastatin Torasemid Lisinopril	Sodium-bicarbonate Calcium-glukonate Insulin iv therapy
19	78	female	n/a	n/a	Xarelto	n/a	n/a
20	74	male	Staph. Epidermidis in blood cultures (d4) Achromobacter xylosoxidans in tracheobronchial secretion (d37) Fungus in tracheobronchial secretion (low amounts d16, d30, d44, d48) E.coli in urine cultures (d30)	Piperacillin/Tazobactam d4 - d12 Vancomycin d5 - d12 Vancomycin d14 - d19 Meropenem d14 - d20 Gentamicin d21 - d45	Argatroban Dalteparin	Amlodipine/Olmesartan	Paracetamol (self medication) Dobutamin + Vasopressin + Levosimendan
21	76	male	Pulmonal bacterial superinfection 3-MRGN E. coli + Candida albicans + Candida glabrata in tracheobronchial secretion (d40) 3-MRGN E. coli in tracheobronchial secretion (d38) 3-MRGN E. coli + fungus + Serratia marcescens in tracheobronchial secretion (d38) 3-MRGN E. coli in blood cultures (d20)	Piperacillin/Tazobactam probably d1 - not specified Subsequent antibiotic treatment not specified	Heparin (UFH) Argatroban d21 - d43	n/a	Catecholamins
22	30	female	Candida albicans in blood cultures (d5, d4) Enterococcus faecium (VRE) + Staphylococcus in blood culture (low amounts, CVK region; d4)	Clindamycin + Meropenem d0 - not specified Following antibiotics are not specified	n/a	Ciclosporin Prednisolon Clindamycin Pyrimethamin Folinsäure Levothyroxin Torasemid Pantoprazol Dimenhydrinat Olimel Tracutil Cernevit Kaliumchlorid Letermovir	Catecholamins
23	77	male	Citrobacter koseri in tracheobronchial secretion (d39) Fungus in tracehobronchial secretion (low amounts; d18)	Meropenem not specified - d18 Piperacillin/Tazobactam d18 - d32 Vancomycin d18 - d29 Erythromycin d18 - d21 Tigecyclin d37 - d41 Caspofungin d37 - d41	n/a	n/a	Catecholamins Sedative medication Dexamethasone + iv immunglobulins
24	69	male	E.coli 3MRGN in pleural fluid (d32) Enterococcus faecium im blood cultures (d31, d30, d29) Candida glabrata in urine cultures (d29) E. coli 3MRGN + fungus + Candida glabrata in tracheobronchial secretion (d25) Stap. aureus + E.coli + Candida glabrata in BAL (d24) Stap. aureus + E.coli + fungus in BAL (d19) E. coli 3MRGN + fungus in tracheobronchial secretion (d18) Staph. aureus + E.coli in trache…	Piperacillin/Tazobactam d5 - d6 Meropenem d6 - d13 Meropenem + Vancomycin not specified	n/a	Omeprazol Terazosin	Highdose vitamine B1 therapy (history of alcohol abuse, neurological symptoms)
25	57	male	Candida albicans in BAL (d44, d35) Candida albicans in tracheobronchial secretion (d44, d49, d32, d28, d27, d26, d25, d24, d23) Candida albicans in pleural fluid (d28) Candida albicans + Staph. aureus in tracheobronchial secretion (d18) Staph. epidermidis in blood cultures (d14) CMV (d14, d21, d44) HSV (d14, d23, d26, d32)	Piperacillin/Tazobactam for 12 days Meropenem + Vancomycin not specified Piperacillin/Tazobactam + Fosfomycin + Cotrimoxazol d18 - not specified Vancomycin + Fosfomycin + Cotrimoxazol not specified Linezolid + Tobramycin (inhal.) not specified Ganciclovir not specified Aciclovir not specified Caspofungin d28 - not specified	n/a	n/a	Catecholamins Sufentanil + Midazolam + Es-Ketamin + Dexmedetomidin Sildenafil, NO, Iloprost Diuretics
26	74	male	n/a	Ceftriaxon d1 - not specified Meropenem d3 - d5	n/a	n/a	Antihypotensive medication
Abbreviations Supplementary Table S1
3-MRGN: multidrug resistant Gram-negativ bcateria (with resistance against 3 classes of antibiotics)
ASS: acetylsalicylic acid
CMV: Cytomegalovirus
CVK: central venous catheter
HIT-II: heparin-induced thrombocytopenia type II
HIV: human immunodeficiency virus
HSV: Herpes simplex virus
LMWH: low molecular weight heparin
NO: nitric oxide
PRN: pro re nata (medication as the situation arises)
TIA: transient ischemic attack
UFH: unfractionated heparin
Causes of Death and Comorbidities in hospitalized Patients with COVID-19
Sefer Elezkurtaj, Selina Greuel, Jana Ihlow, Edward Georg Michaelis, Philip Bischoff, Catarina Alisa Kunze, Bruno Valentin Sinn, Manuela Gerhold, Kathrin Hauptmann, Barbara Ingold-Heppner, Florian Miller, Hermann Herbst, Victor Max Corman, Hubert Martin, Helena Radbruch, Frank L. Heppner and David Horst
